# Supplementary material for: Magnetic seed versus guidewire-based breast cancer localization with magnetic lymph node detection: cost-minimization analysis
Source: Br J Surg. 2025 Dec 1;112(12):znaf253. doi: 10.1093/bjs/znaf253 (PMC12667277; doi:10.1093/bjs/znaf253)
Supplement: znaf253_Supplementary_Data [file znaf253_supplementary_data.zip]

Archive with 2 entries (2 files):
- Protocol.docx
- Supplementary_material.docx
